# Supplementary material for: The Effect of Periodic Spatial Perturbations on the Emission Rates of Quantum Dots near Graphene Platforms
Source: Materials (Basel). 2020 Aug 8;13(16):3504. doi: 10.3390/ma13163504 (PMC7475916; doi:10.3390/ma13163504)
Supplement: Supplementary file 1 [file materials-13-03504-s001.zip]

Archive with 1 entries (1 files):
- materials-848982-supplementary.pdf
